# Supplementary material for: Analysis of related factors of plasma antibody levels in patients with severe and critical COVID-19
Source: Sci Rep. 2024 Jan 31;14:2581. doi: 10.1038/s41598-024-52572-9 (PMC10831068; doi:10.1038/s41598-024-52572-9)
Supplement: Supplementary file 3 — Supplementary Information 3. [file 41598_2024_52572_MOESM3_ESM.xlsx]

## Sheet: 工作表1
No.	Date of birth (year/month)	Gender	Disease severity rating	Admission date	Discharge date	Date of death	Date of first symptom	Highest temperature over the course of the disease	Basic disease	Smoking history	Allergic history	Vaccination status	Previous COVID-19 infection	Blood collection time (1st time)	Blood collection time (2nd time)	Blood collection time (3rd time)	Blood collection time (4th time)
1	1935/12	Female	Severe	2022-12-25	2023-01-13		2022-12-21	37.3-38.4℃	Hypertension	No	No	Unvaccinated	No	2023-01-04	2023-01-10
2	1932/6	Male	Severe	2022-12-25	2023-01-13		2022-12-21	37.3-38.4℃	Hypertension, Respiratory disease, Cardiovascular disease	No	No	Unvaccinated	No	2023-01-04	2023-01-10
4	1926/7	Male	Severe	2022-07-24			2022-12-23	37.3-38.4℃	Cardiovascular disease	No	No	Unvaccinated	No	2023-01-04	2023-01-10	2023-01-16	2023-01-23
5	1924/2	Male	Severe	2021-09-13			2022-12-25	38.5-40.0℃	Respiratory disease, Cancer	No	No	Unvaccinated	No	2023-01-04	2023-01-10	2023-01-16	2023-01-23
7	1950/4	Male	Severe	2022-12-27	2023-01-16		2022-12-19	38.5-40.0℃	Hypertension, Cardiovascular disease, Respiratory disease	No	No	Complete partial basic vaccination	No	2023-01-04	2023-01-12
8	1941/10	Female	Severe	2022-12-29	2023-01-06		2022-12-20	37.3-38.4℃	Hypertension, Diabetes, Cardiovascular disease	No	No	Unvaccinated	No	2023-01-04
9	1947/9	Male	Severe	2023-01-03	2023-02-07		2022-12-17	38.5-40.0℃	Hypertension, Cardiovascular disease	No	No	Unvaccinated	No	2023-01-04	2023-01-10	2023-01-18	2023-01-26
10	1955/2	Male	Severe	2022-12-22			2022-12-18	38.5-40.0℃	Cardiovascular disease	Yes	No	Unvaccinated	No	2023-01-04	2023-01-10	2023-01-25	2023-02-02
11	1932/4	Male	Severe	2022-12-25		2023-01-04	2022-12-18	38.5-40.0℃	Hypertension	No	No	Unvaccinated	No	2023-01-04
12	1940/8	Female	Critical	2022-12-29		2023-01-23	2022-12-25	38.5-40.0℃	Diabetes	No	No	Unvaccinated	No	2023-01-04	2023-01-10	2023-01-17	2023-01-23
13	1946/10	Male	Severe	2022-12-30	2023-01-19		2022-12-18	38.5-40.0℃	Respiratory disease, Cardiovascular disease, Cancer	Yes	No	Complete partial basic vaccination	No	2023-01-04	2023-01-10
16	1933/8	Male	Severe	2022-12-31	2023-01-29		2022-12-23	38.5-40.0℃	Hypertension, Diabetes, Cardiovascular disease, Kidney disease	No	No	Unvaccinated	No	2023-01-04	2023-01-10	2023-01-18	2023-01-28
17	1948/5	Male	Severe	2022-12-30	2023-01-18		2022-12-23	38.5-40.0℃	Cardiovascular disease, Hypertension	No	No	Complete whole basic vaccination	No	2023-01-04	2023-01-10
18	1931/12	Male	Severe	2023-01-03			2023-01-01	38.5-40.0℃	Hypertension, Respiratory disease, Cardiovascular disease	No	No	Unvaccinated	No	2023-01-04	2023-01-10	2023-01-20	2023-01-30
19	1931/12	Male	Severe	2022-12-29	2023-01-13		2022-12-21	38.5-40.0℃	Hypertension, Kidney disease	No	No	Complete partial basic vaccination	No	2023-01-04	2023-01-10
21	1929/12	Female	Severe	2022-12-30	2023-01-31		2022-12-25	38.5-40.0℃	Hypertension, Diabetes, Cardiovascular disease	No	Yes	Unvaccinated	No	2023-01-04	2023-01-10	2023-01-17	2023-01-28
22	1944/2	Male	Severe	2023-01-02		2023-01-24	2022-12-22	38.5-40.0℃	Hypertension, Cardiovascular disease	Yes	No	Complete whole basic vaccination	No	2023-01-04	2023-01-10	2023-01-17	2023-01-23
23	1937/2	Male	Severe	2023-01-02	2023-01-18		2022-12-25	38.5-40.0℃	Diabetes, Kidney disease	No	No	Complete whole basic vaccination	No	2023-01-04	2023-01-09	2023-01-17
24	1936/7	Female	Severe	2023-01-02	2023-01-12		2022-12-25	38.5-40.0℃	Hypertension, Diabetes, Cardiovascular disease	No	No	Unvaccinated	No	2023-01-04	2023-01-09
25	1949/12	Female	Severe	2023-01-02	2023-01-13		2022-12-20	38.5-40.0℃	Hypertension, Diabetes	No	No	Complete partial basic vaccination	No	2023-01-04	2023-01-09
27	1940/4	Male	Severe	2023-01-03	2023-01-20		2022-12-27	38.5-40.0℃	Hypertension, Cardiovascular disease	Yes	No	Complete partial basic vaccination	No	2023-01-04	2023-01-11	2023-01-17
29	1948/1	Female	Severe	2022-12-27	2023-01-06		2022-12-18	38.5-40.0℃	Hypertension, Cardiovascular disease	No	No	Unvaccinated	No	2023-01-05
30	1936/7	Female	Severe	2023-01-04	2022-01-29		2022-12-26	37.3-38.4℃	Hypertension, Diabetes	No	No	Complete partial basic vaccination	No	2023-01-05	2023-01-12	2023-01-19	2023-01-28
31	1962/10	Male	Severe	2023-01-04	2023-01-17		2022-12-19	<37.3℃	Diabetes	No	No	Complete whole basic vaccination	No	2023-01-05
32	1941/8	Male	Severe	2023-01-04	2022-01-28		2023-12-23	38.5-40.0℃	Hypertension	No	Yes	Unvaccinated	No	2023-01-05	2023-01-12	2023-01-19	2023-01-28
33	1952/8	Male	Severe	2023-01-04	2023-01-18		2022-12-25	38.5-40.0℃	Cardiovascular disease	No	No	Complete whole basic vaccination	No	2023-01-05	2023-01-12
34	1928/8	Male	Severe	2023-01-04	2023-02-06		2022-12-27	37.3-38.4℃	Hypertension	Yes	No	Unvaccinated	No	2023-01-05	2023-01-18	2023-01-24	2023-01-27
35	1950/9	Male	Severe	2022-12-27	2023-02-01		2022-12-20	38.5-40.0℃	Hypertension	No	No	Complete whole basic vaccination	No	2023-01-05	2023-01-13	2023-01-17	2023-01-21
36	1923/6	Male	Severe	2022-12-02		2023-01-21	2022-12-22	38.5-40.0℃	Respiratory disease	No	No	Unvaccinated	No	2023-01-05	2023-01-12	2023-01-20
37	1946/7	Male	Severe	2022-12-25	2022-01-26		2022-12-25	38.5-40.0℃	None	Yes	No	Complete whole basic vaccination	No	2023-01-05	2023-01-10	2023-01-18
39	1930/8	Male	Severe	2022-12-27	2023-01-18		2022-12-21	37.3-38.4℃	Cardiovascular disease, Cancer	No	No	Unvaccinated	No	2023-01-05	2023-01-10
41	1930/9	Male	Severe	2022-12-25	2023-01-12		2022-12-18	38.5-40.0℃	Hypertension	No	No	Complete partial basic vaccination	No	2023-01-05
42	1938/6	Male	Critical	2022-12-31		2023-01-19	2022-12-27	38.5-40.0℃	Hypertension	No	No	Complete whole basic vaccination	No	2023-01-05	2023-01-10	2023-01-16
43	1928/9	Male	Critical	2023-01-01			2022-12-25	38.5-40.0℃	Hypertension	No	No	Complete partial basic vaccination	No	2023-01-05	2023-01-10	2023-01-16	2023-01-23
44	1950/8	Female	Severe	2023-01-03	2023-01-17		2022-12-25	38.5-40.0℃	Hypertension	No	No	Complete partial basic vaccination	No	2023-01-05	2023-01-10
45	1946/11	Male	Severe	2023-01-03	2023-01-11		2022-12-16	38.5-40.0℃	Hypertension, Cancer	No	No	Unvaccinated	No	2023-01-05	2023-01-10
46	1946/11	Male	Severe	2022-12-30	2023-01-13		2022-12-20	38.5-40.0℃	None	No	No	Unvaccinated	No	2023-01-05	2023-01-10
47	1923/11	Male	Critical	2022-12-25			2022-12-25	38.5-40.0℃	None	No	No	Complete partial basic vaccination	No	2023-01-05	2023-01-11	2023-01-16	2023-01-23
48	1949/5	Male	Critical	2023-01-04		2023-01-12	2022-12-27	38.5-40.0℃	Hypertension, Diabetes	No	No	Unvaccinated	No	2023-01-05	2023-01-11
49	1932/10	Male	Critical	2022-12-25			2022-12-22	38.5-40.0℃	Hypertension, Cardiovascular disease	No	Yes	Unvaccinated	No	2023-01-05	2023-01-11	2023-01-16	2023-01-23
50	1957/9	Female	Critical	2022-12-28		2023-01-13	2022-12-27	38.5-40.0℃	None	No	No	Unvaccinated	No	2023-01-05	2023-01-11
51	1951/1	Male	Critical	2022-12-18	2022-01-19		2022-12-14	37.3-38.4℃	Hypertension	No	No	Unvaccinated	No	2023-01-05	2023-01-11	2023-01-16
52	1956/1	Male	Critical	2022-12-28	2023-01-29		2022-12-17	38.5-40.0℃	Cardiovascular disease	No	No	Unvaccinated	No	2023-01-05	2023-01-11
54	1937/6	Male	Critical	2022-12-31	2023-01-29		2022-12-22	38.5-40.0℃	Cardiovascular disease	No	No	Complete whole basic vaccination	No	2023-01-05	2023-01-11	2023-01-20
55	1930/6	Male	Severe	2022-12-26			2022-12-19	37.3-38.4℃	Cancer, Hypertension	No	No	Unvaccinated	No	2023-01-05
56	1959/8	Male	Severe	2022-12-24	2022-01-18		2022-1217	38.5-40.0℃	Hypertension	No	No	Unvaccinated	No	2023-01-05	2023-01-13	2023-01-18
58	1944/1	Male	Critical	2023-01-01		2023-01-08	2022-12-20	38.5-40.0℃	Hypertension	No	No	Unvaccinated	No	2023-01-05
59	1953/10	Male	Critical	2023-01-02			2022-12-23	38.5-40.0℃	Hypertension	No	No	Unvaccinated	No	2023-01-05	2023-01-10	2023-01-16	2023-01-23
60	1947/9	Male	Critical	2022-12-16		2023-01-15	2022-12-15	37.3-38.4℃	Liver disease, Hypertension, Diabetes	No	No	Unvaccinated	No	2023-01-05	2023-01-10
64	1940/11	Male	Critical	2022-12-27		2023-01-05	2022-12-22	>40.0℃	None	Yes	No	Unvaccinated	No	2023-01-05
65	1957/9	Male	Critical	2022-12-29		2023-01-07	2022-12-21	38.5-40.0℃	None	No	No	Complete whole basic vaccination	No	2023-01-05
66	1950/12	Male	Severe	2023-01-06	2023-01-11		2022-12-22	38.5-40.0℃	Cancer	Yes	No	Complete partial basic vaccination	No	2023-01-10
67	1935/7	Female	Severe	2023-01-09		2022-01-23	2022-12-25	37.3-38.4℃	Hypertension, Cardiovascular disease, Liver disease	No	Unknown	Unvaccinated	No	2023-01-10	2023-01-16	2023-01-23
68	1928/6	Male	Critical	2023-01-06		2023-01-17	2022-12-27	38.5-40.0℃	Hypertension, Cardiovascular disease, Kidney disease	No	No	Unvaccinated	No	2023-01-10
70	1945/4	Male	Critical	2023-01-05			2022-12-22	38.5-40.0℃	Hypertension	No	No	Unvaccinated	No	2023-01-10	2023-01-16	2023-01-23	2023-01-29
71	1954/11	Male	Critical	2022-12-31		2023-01-29	2022-12-19	37.3-38.4℃	Hypertension, Diabetes, Cardiovascular disease	Yes	No	Unvaccinated	No	2023-01-18	2023-01-25	2023-01-29
72	1967/1	Male	Severe	2023-01-18			2022-12-19	38.5-40.0℃	Cardiovascular disease	No	No	Unvaccinated	No	2023-01-19	2023-01-25	2023-01-29	2023-02-04
73	1932/8	Male	Severe	2023-01-18			2023-01-15	38.5-40.0℃	None	No	No	Unvaccinated	No	2023-01-19	2023-01-28	2023-02-04
