# Supplementary material for: Analysis of related factors of plasma antibody levels in patients with severe and critical COVID-19
Source: Sci Rep. 2024 Jan 31;14:2581. doi: 10.1038/s41598-024-52572-9 (PMC10831068; doi:10.1038/s41598-024-52572-9)
Supplement: Supplementary file 4 — Supplementary Information 4. [file 41598_2024_52572_MOESM4_ESM.xlsx]

## Sheet: 工作表1
No.	Age	Gender	Disease severity rating	Date of first symptom	Symptom duration	Highest temperature over the course of the disease	Basic disease	Smoking history	Allergic history	Vaccination status	Previous COVID-19 infection	Treatment	Possible way of infection
1	25	Female	Mild	2022-12-19	4-6 days	38.5-40.0℃	None	No	No	Complete booster vaccination	No	Self-medication	Public place
2	27	Female	Mild	2022-12-07	4-6 days	38.5-40.0℃	None	No	No	Complete booster vaccination	No	Self-medication	Colleague/classmate
3	31	Female	Mild	2022-12-12	4-6 days	37.3-38.4℃	None	No	No	Complete booster vaccination	No	Self-medication	Public place
4	46	Male	Mild	2022-12-09	4-6 days	Unknown	None	No	Yes	Complete booster vaccination	No	Self-medication	Family
5	25	Female	Mild	2022-12-10	7-10 days	<37.3℃	None	No	No	Complete booster vaccination	No	Self-medication	Public place
6	51	Male	Mild	2022-12-14	>14 days	<37.3℃	None	No	No	Complete booster vaccination	No	Self-medication	Colleague/classmate
7	24	Female	Mild	2022-12-20	4-6 days	37.3-38.4℃	None	No	No	Complete booster vaccination	No	Self-medication	Colleague/classmate
8	27	Female	Mild	2022-12-11	1-3 days	38.5-40.0℃	None	No	Yes	Complete booster vaccination	No	Self-medication	Colleague/classmate
9	24	Female	Mild	2022-12-12	7-10 days	38.5-40.0℃	None	No	No	Complete whole basic vaccination	No	Self-medication	Colleague/classmate
10	36	Male	Mild	2022-12-11	4-6 days	37.3-38.4℃	None	No	No	Complete booster vaccination	No	Self-medication	Colleague/classmate
11	22	Male	Mild	2022-12-15	1-3 days	38.5-40.0℃	None	No	No	Complete whole basic vaccination	No	Self-medication	Colleague/classmate
12	37	Female	Mild	No symptoms	None	Unknown	None	No	No	Complete booster vaccination	No	None	Public place
13	33	Female	Mild	2022-12-17	>14 days	>40.0℃	None	No	No	Complete booster vaccination	No	Self-medication	Family
14	35	Female	Mild	2022-12-18	7-10 days	38.5-40.0℃	None	No	Yes	Complete booster vaccination	No	Self-medication	Take-out/Express
15	42	Female	Mild	2022-12-12	4-6 days	Unknown	None	No	No	Complete booster vaccination	No	None	Colleague/classmate
16	25	Female	Mild	2022-12-06	7-10 days	38.5-40.0℃	None	No	No	Complete booster vaccination	No	Self-medication	Public place
17	54	Male	Mild	2022-12-11	7-10 days	37.3-38.4℃	Hypertension	No	No	Complete booster vaccination	No	None	Colleague/classmate
18	38	Female	Mild	2022-12-10	11-14 days	38.5-40.0℃	None	No	No	Complete booster vaccination	No	None	Colleague/classmate
19	53	Male	Mild	2022-12-15	7-10 days	37.3-38.4℃	Hypertension	No	No	Complete whole basic vaccination	No	Self-medication	Public place
20	35	Female	Mild	2022-12-13	>14 days	38.5-40.0℃	None	No	No	Complete booster vaccination	No	Self-medication	Family
21	36	Female	Mild	2022-12-12	>14 days	38.5-40.0℃	None	No	No	Complete booster vaccination	No	Self-medication	Colleague/classmate
